# Supplementary material for: Comparative Evaluation of SARS-CoV-2 RNA Concentration and Normalization Strategies in Prison Wastewater: Implications for Viral Dynamics in Confined Environments
Source: Viruses. 2026 May 15;18(5):563. doi: 10.3390/v18050563 (PMC13211580; doi:10.3390/v18050563)
Supplement: Supplementary file 1 [file viruses-18-00563-s001.zip]

Archive with 1 entries (1 files):
- viruses-4198965-supplementary.pdf
